# Supplementary material for: In Utero Cell Treatment of Hemophilia A Mice via Human Amniotic Fluid Mesenchymal Stromal Cell Engraftment
Source: Int J Mol Sci. 2023 Nov 16;24(22):16411. doi: 10.3390/ijms242216411 (PMC10670993; doi:10.3390/ijms242216411)
Supplement: Supplementary file 1 [file ijms-24-16411-s001.zip]

Archive with 1 entries (1 files):
- ijms-2649050-supplementary.pdf
